# Supplementary material for: The Discovery of Potential Repellent Compounds for Zeugodacus cucuribitae (Coquillett) from Six Non-Favored Hosts
Source: Int J Mol Sci. 2025 Jul 8;26(14):6556. doi: 10.3390/ijms26146556 (PMC12295180; doi:10.3390/ijms26146556)
Supplement: Supplementary file 1 [file ijms-26-06556-s001.zip]

Archive with 2 entries (2 files):
- Figure s1 Construction of phylogenetic tree based on gene sequences of Z. cucuribitae and several Diptera insects.pdf
- Table s1 Degree values of all nodes in CPPG network.xlsx
