# Supplementary material for: The Discovery of Potential Repellent Compounds for Zeugodacus cucuribitae (Coquillett) from Six Non-Favored Hosts
Source: Int J Mol Sci. 2025 Jul 8;26(14):6556. doi: 10.3390/ijms26146556 (PMC12295180; doi:10.3390/ijms26146556)
Supplement: Supplementary file 1 [file ijms-26-06556-s001.zip › Table s1 Degree values of all nodes in CPPG network.xlsx]

## Sheet: Sheet1
name	degree
LOC105218013	108864
LOC105214272	58194.7
LOC105219487	50278.7
LOC105213021	43610.4
LOC105221014	32755.3
LOC105218029	32392.1
LOC105213127	31426
LOC105215418	27408.2
C54	22749.3
C52	20837
C93	20777.9
C50	20373.5
C46	19945
C45	19700
C4	19271.2
C10	18168.3
LOC105210232	17249.7
C137	17055.8
LOC105220102	16760.6
LOC105209393	16616.8
C103	16106.6
LOC128920491	16105
C14	16001.5
C96	15809.9
C101	15671.5
LOC105210080	15588.9
C94	15582.1
C90	15505.1
C86	15486.1
C15	15447.4
C125	15384.6
C72	15304.5
C3	15298.1
C91	15027
C70	14910.5
C92	14820
C95	14779.9
C81	14760.3
C102	14743.4
C73	14681.7
C85	14678.8
LOC105215159	14589.9
C74	14561.8
C128	14531
C79	14451.2
C59	14315.6
C55	14259.8
LOC114803660	14259.5
C130	14246.9
LOC105216468	14225.9
C11	14181.6
C84	14110.6
LOC114803739	14072.1
C106	14062.6
C112	14062.4
C105	14012.7
C126	13998.5
LOC105210773	13978.3
C104	13952.4
C118	13930.7
C9	13872.9
C83	13813.6
LOC128922492	13706.5
C39	13667.2
LOC105209186	13650.8
C119	13650.6
C47	13650
LOC105214906	13629.7
C53	13613.5
C100	13607.8
C120	13603.8
C43	13584.8
C133	13580.7
LOC105213515	13577.2
C66	13539.3
C32	13530.2
C48	13484.6
C87	13416.9
C61	13405.6
LOC105208502	13395.4
C40	13327.2
C80	13295.3
C82	13252.1
LOC105221416	13245.8
C141	13233.8
C99	13210.8
C8	13186.4
C68	13179
C75	13147.6
C49	13136.6
C131	13112.1
LOC105209792	13105.9
C134	13074.7
C37	13072.1
C12	13046.1
C97	13024.7
C76	13012.2
C98	13010.9
C123	12980.1
C77	12872.3
C124	12838
C16	12821.6
C13	12732.3
C140	12694.1
C136	12687.8
C88	12657.1
LOC105217288	12605.7
C129	12595
C132	12575.4
C109	12553.7
C71	12549.8
C135	12531
LOC105216548	12524.4
C78	12492.8
C113	12308.4
C34	12283
C1	12143.5
LOC105220946	11798.8
LOC105216555	11701.4
C127	11636.6
LOC105219039	11507.5
C64	11475.5
C41	11249.7
LOC105220008	11166.8
C38	10894.4
C5	10881.4
C2	10879.1
C17	10878
LOC105218571	10708.3
LOC105217972	10448.9
LOC114803843	10311.4
LOC105219209	10131.1
LOC105215156	10046.2
LOC105209796	9923.29
C165	9670.04
LOC105212630	9663.85
LOC105218953	9412.31
LOC105214273	9312.61
LOC105220104	9222.78
LOC128922564	9162.44
LOC128921658	9084.41
LOC105218550	8965.45
LOC105209256	8931.95
LOC105215836	8726.06
LOC105217681	8527.36
LOC105215835	8494.83
LOC105213190	8479.51
LOC105212742	8412.34
LOC105219309	8398.29
LOC105220945	8249.27
LOC105211957	8247.52
LOC105216084	8242.7
LOC105215837	8229.3
C151	8181.27
LOC105221490	8139.32
LOC114803842	8112.86
LOC128920311	8024.3
LOC128920492	8012.31
LOC105213189	7906.02
LOC128920515	7874.33
LOC105209925	7839.28
LOC105217623	7829.03
LOC114805287	7805.69
LOC114803650	7797.55
LOC105212018	7770.32
LOC105217632	7749.2
LOC105217672	7739.33
LOC114803747	7736.78
LOC105209389	7730.87
LOC105218549	7729.02
LOC105209392	7713.81
LOC105214859	7708.14
LOC105213568	7664.63
LOC128921406	7596.1
LOC105212913	7579.17
LOC105212743	7547.57
LOC114803654	7544.79
LOC128919757	7514.43
C44	7494.62
C23	7483.66
LOC105211200	7481.45
LOC128922258	7468.87
LOC105215540	7467.22
LOC114804556	7459.27
LOC105209795	7453.07
LOC105215161	7452.11
LOC105210866	7403.53
C42	7390.94
LOC128922563	7371.14
LOC105219152	7366.52
LOC105211514	7363.06
LOC105211436	7361.98
LOC105210660	7340.65
LOC114804388	7330.73
LOC105209391	7318.06
C122	7312.56
LOC105212190	7268.46
C7	7268.34
C6	7268.34
LOC105213188	7262.49
C152	7260.96
LOC114805259	7241.73
LOC105209394	7202.79
LOC105211501	7197.31
LOC105208959	7170.72
C31	7068.9
LOC114804387	7008.43
C27	6990.28
LOC105210453	6988.3
LOC105217276	6963.13
LOC105211191	6941.38
LOC114805323	6939.36
LOC105211201	6937.23
LOC105218820	6926.4
LOC105218551	6913.87
LOC105211500	6905.53
LOC105211192	6893.64
LOC105213489	6841.24
LOC128920558	6838.15
LOC114803859	6764.78
LOC105215087	6702.63
LOC128920094	6680.77
LOC105211263	6653.39
LOC114803926	6639.68
C89	6629.99
LOC105214995	6613.24
LOC105213833	6607.89
LOC105213511	6597.24
LOC105210903	6593.95
LOC105212568	6576.56
C150	6540.62
C149	6537.6
LOC105211197	6530.66
LOC105208856	6525.4
C67	6504.3
LOC105218922	6499.12
LOC105209184	6480.37
LOC105221215	6475.93
LOC105220512	6472.74
C114	6440.22
LOC114804020	6433.83
LOC105213514	6369.28
C20	6334.71
LOC105221489	6280.24
C138	6260.33
LOC105215158	6239.96
LOC105213517	6226.76
LOC105209182	6210.32
LOC105217004	6116.29
LOC105215136	6104.29
C60	6097.04
LOC114803638	6028.8
LOC105208467	6025.85
LOC105214572	6014.04
LOC105215142	6000.87
LOC105209141	5957.78
LOC105213584	5955.4
LOC105219288	5919.43
LOC128919911	5915.16
LOC105208469	5899.78
LOC105210737	5866.22
C36	5809.76
LOC105211193	5778.51
LOC105208530	5746.72
LOC105215160	5743.56
C30	5648.94
LOC105209636	5640.76
LOC105212100	5507
LOC105213077	5506.55
LOC105213953	5467.17
LOC105215137	5425.73
LOC105213577	5351.51
LOC105213483	5253.01
LOC105215210	5199.87
LOC105213947	5017.75
C121	4986.94
C26	4660.01
C163	4260.07
C22	4060.72
C139	4047.07
C35	3834.04
C159	3551.31
C24	3551.06
C28	3544.09
C110	3530.37
C19	3493.19
C69	3293.67
C21	3203.22
C18	3006.81
C51	2828.57
C58	2755.74
C29	2715.36
C33	2669.27
C56	2659.68
LOC105218035	2502.94
C158	2494.22
C62	2353.46
C155	2230.25
C162	2218.88
C160	2194.22
C115	2061.04
C161	1941.4
C111	1734.82
C148	1606.55
C157	1604.03
C65	1451.68
C142	1220.18
C116	1172.09
LOC105208533	1026.5
LOC105211704	924.066
C117	856.777
C156	793.152
LOC105220592	766.518
C57	637.557
C164	484.269
C25	448.555
C108	310.061
LOC105217563	175.181
LOC105220175	123.531
C154	119.839
GO:0007606	108
GO:0007608	100
LOC105208360	66
GO:0051606	35
GO:0009593	35
GO:0050907	34
GO:0050906	34
GO:0050911	31
C153	20.22
GO:0050909	20
GO:0007215	18
GO:1990806	17
GO:0035235	17
GO:0099537	15
GO:0099536	15
GO:0098916	15
GO:0007268	15
GO:1905114	13
GO:0099565	13
GO:0060079	13
GO:0060078	13
GO:0042391	13
C145	10.105
C63	5.04
ko05322	1
ko05034	1
ko05033	1
ko05031	1
ko05030	1
ko05017	1
ko04728	1
ko04724	1
ko04720	1
ko04713	1
ko04080	1
ko04040	1
ko04024	1
ko04020	1
ko04015	1
ko04014	1
